# Supplementary material for: A study on the development of data technology taxonomy for data economy
Source: PLoS One. 2025 Jun 26;20(6):e0325989. doi: 10.1371/journal.pone.0325989 (PMC12200833; doi:10.1371/journal.pone.0325989)
Supplement: S1 Data — (XLSX) [file pone.0325989.s001.xlsx]

## Sheet: Sheet1
Main category	Subcategory	Sub-subcategory	2017	2018	2019	2020	2021	Total (Sub-subcategory)	Total (Subcategory)	Total (Main category)
Data Process	Data Collection	Batch Data Collection	4.57652e+10	4.59197e+10	5.16524e+10	8.34866e+10	1.00541e+11	3.27365e+11	1.25923e+12	1.3226e+13
		Real-time Data Collection	1.2656e+11	1.40752e+11	1.60348e+11	2.19749e+11	2.84452e+11	9.31861e+11
	Data Processing	Data Cleansing	1.794e+11	1.67793e+11	1.80858e+11	2.48414e+11	2.84669e+11	1.06113e+12	3.17504e+12
		Data Transformation	1.16294e+11	1.04243e+11	1.05858e+11	1.37128e+11	1.56717e+11	6.20241e+11
		Data Integration	1.72503e+11	2.48194e+11	2.78078e+11	3.67704e+11	4.2719e+11	1.49367e+12
	Data Analysis	Statistics-based Analysis	2.97454e+11	3.1933e+11	3.40739e+11	4.24904e+11	4.88528e+11	1.87095e+12	3.20861e+12
		Machine Learning-based Analysis	1.6461e+11	1.86952e+11	2.41713e+11	3.50172e+11	3.94205e+11	1.33765e+12
	Data Utilization	Data Provision	6.992e+11	7.35854e+11	8.17224e+11	1.12924e+12	1.45192e+12	4.83344e+12	5.58309e+12
		Data Distribution	1.15869e+11	1.26056e+11	1.40483e+11	1.61975e+11	2.05268e+11	7.49651e+11
Data Infrastructure	Storage	File System	6.62489e+10	7.79454e+10	8.05984e+10	8.9318e+10	1.12063e+11	4.26174e+11	7.02912e+11	1.80682e+12
		Database	4.61818e+10	4.37356e+10	4.99545e+10	5.70261e+10	7.98401e+10	2.76738e+11
	Computing	Parallel Computing	3.00733e+10	3.51703e+10	2.89303e+10	4.42032e+10	5.26536e+10	1.91031e+11	3.17846e+11
		Distributed Computing	1.17482e+10	1.06304e+10	1.79876e+10	3.64292e+10	5.00196e+10	1.26815e+11
	Network	Transmission Network	5.95892e+10	5.91433e+10	5.60256e+10	7.09819e+10	6.29732e+10	3.08713e+11	7.86059e+11
		Shared Network	4.29169e+10	6.3965e+10	7.2462e+10	1.0158e+11	1.10676e+11	3.916e+11
		Virtual Network	1.4731e+10	1.54306e+10	1.46669e+10	1.84694e+10	2.24482e+10	8.57462e+10
Data Governance	Data Protection	Information Protection	6.8517e+10	7.66991e+10	8.45258e+10	1.12011e+11	1.27707e+11	4.6946e+11	8.84893e+11	3.79493e+12
		Utilization Protection	4.89212e+10	6.92132e+10	7.47267e+10	9.38576e+10	1.28714e+11	4.15433e+11
	Data Management	Data Security Management	7.48894e+10	6.83455e+10	7.61169e+10	9.5027e+10	1.08763e+11	4.23141e+11	2.12932e+12
		Data Standards Management	1.12203e+11	1.16814e+11	1.32934e+11	2.03833e+11	2.53925e+11	8.19708e+11
		Data Quality Management	1.30369e+11	1.27797e+11	1.58104e+11	2.08281e+11	2.61916e+11	8.86467e+11
	Data Policy	Data Legislation	5.90645e+10	4.92349e+10	6.09265e+10	7.26228e+10	1.08886e+11	3.50735e+11	7.80721e+11
		Data Plan	5.85608e+10	6.56783e+10	7.86636e+10	1.11495e+11	1.15588e+11	4.29987e+11
